# Supplementary material for: Moisturizing and Antioxidant Effects of Artemisia argyi Essence Liquid in HaCaT Keratinocytes
Source: Int J Mol Sci. 2023 Apr 6;24(7):6809. doi: 10.3390/ijms24076809 (PMC10095007; doi:10.3390/ijms24076809)
Supplement: Supplementary file 1 [file ijms-24-06809-s001.zip]

Archive with 1 entries (1 files):
- ijms-2262067-supplementary.pdf
